# Supplementary material for: Neoadjuvant modified FOLFIRINOX plus nivolumab in borderline-resectable pancreatic ductal adenocarcinoma: a pilot phase 1 trial
Source: Nat Commun. 2026 Jan 31;17:2232. doi: 10.1038/s41467-026-68976-2 (PMC12963377; doi:10.1038/s41467-026-68976-2)
Supplement: Supplementary file 3 — Supplementary Data 1-4 [file 41467_2026_68976_MOESM3_ESM.xlsx]

## Sheet: Supplemental Data 1
Supplemental Data 1: Clinical Information
Patient ID	Number of Treatment Cycles	Enrollment to Resection (Months)	Enrollment to Recurrence (Months)	Enrollment to Last Follow up (Months)	Last Known Vital Status	Resection Status	Pathology Treatment Score	Lymphovascular Invasion	Perineural Invasion	pT	pN	Number of Positive Nodes	Grade	Germline Testing
1	6	7.56164	14.8274	21.2055	Dead	R0	Near complete response - 1	N	N	1	1	2	x
2	4	17.7863	21.5671	25.2164	Dead	R1	Partial response - 2	Y	Y	4	1	3	3
3	4	4.8	NA	64.274	Alive	R0	Partial response - 2	N	Y	2	1	1	1
4	6	6.44384	26.1699	43.9562	Dead	R0	Partial response - 2	N	Y	1	0	0	2
5	6	6.31233	39.9123	60.0329	Alive	R0	Near complete response - 1	N	Y	1	0	0	x
6	3	3.22192	14.4986	31.5288	Dead	R0	Partial response - 2	N	Y	1	0	0	3
7	6	NA	NA	7.46301	Dead	NA	NA	NA	NA	NA	NA	NA	NA
8	2	NA	13.5452	21.9945	Dead	NA	NA	NA	NA	NA	NA	NA	NA
9	6	6.54247	13.874	34.6192	Dead	R0	Partial response - 2	N	Y	2	0	0	2
10	3	2.89315	NA	53.6219	Alive	R0	Partial response - 2	N	Y	2	0	0	2
11	4	5.72055	NA	51.0904	Alive	R0	Partial response - 2	N	Y	2	0	0	2
12	3	3.64932	NA	50.2356	Alive	R0	Partial response - 2	N	Y	1	0	0	2
13	3	3.51781	19.463	38.2685	Dead	R1	Partial response - 2	N	N	x	2	9	2	ATM (heterozygous)
15	6	5.52329	27.2877	38.4329	Dead	R0	Partial response - 2	N	Y	2	2	7	2
16	3	4.33973	29.4247	45.5342	Alive	R0	Partial response - 2	N	Y	1	1	1	2	Negative (only VoUS)
18	3	3.51781	34.2904	34.8164	Dead	R0	Partial response - 2	Y	Y	2	1	2	2
19	5	5.09589	21.6658	27.9123	Dead	R0	Partial response - 2	N	Y	2	1	2	2
20	6	7.00274	28.1096	37.2493	Alive	R0	Partial response - 2	Y	Y	2	2	4	2	Negative (only VoUS)
21	6	7.7589	13.9397	16.6685	Dead	R0	Poor or no response - 3	Y	Y	1	0	0	2
22	4	3.84658	5.72055	7.79178	Dead	R1	Poor or no response - 3	Y	Y	4	1	1	3	Negative (only VoUS)
23	6	NA	7.82466	9.56712	Dead	NA	NA	NA	NA	NA	NA	NA	NA
24	6	6.90411	NA	28.3397	Alive	R0	Complete response - 0	N	N	0	0	0	x
25	6	6.31233	14.6959	27.0247	Alive	R0	Partial response - 2	N	N	1	0	0	3	Negative (only VoUS)
26	6	5.95068	11.9342	12.5918	Dead	R0	Partial response - 2	Y	Y	2	2	7	2	Negative (only VoUS)
27	6	5.3589	NA	24.4603	Alive	R0	Complete response - 0	N	N	0	0	0	x	Pathogenic MLH1 mutation confirmed
28	6	NA	6.54247	10.7507	Dead	NA	NA	NA	NA	NA	NA	NA	NA

## Sheet: Supplemental Data 2
Supplemental Data 2: Immunhistochemistry Data - All Aggregates
Patient ID	Treatment Group	Lymphoid Aggregate	Area (um2)	Cellularity (n of cells)	CD20 Cellularity (n of cells)	CD20 Cell Density (n/mm2)	CD4+ Cellularity (n of cells)	CD4+ Cell Density (n/mm2)	CD8+ Cellularity (n of cells)	CD8+ Cell Density (n/mm2)	CD23 Level	Within Tumor Bed?
12	FFX+Nivo	1	105733	1271	859	8124.3	597	5646.3	271	2563.1	medium	y
12	FFX+Nivo	2	47963.3	454	278	5796.1	42	875.67	81	1688.8	none	y
12	FFX+Nivo	3	47376.9	568	290	6121.1	179	3778.2	291	6142.3	none	y
12	FFX+Nivo	4	39131	441	139	3552.2	234	5979.9	102	2606.6	none	y
12	FFX+Nivo	5	11797.1	98	13	1102	28	2373.5	56	4747	none	y
12	FFX+Nivo	6	17663.9	161	71	4019.5	15	849.18	73	4132.7	none	y
12	FFX+Nivo	7	67276.8	740	216	3210.6	380	5648.3	427	6346.9	none	y
12	FFX+Nivo	8	156932	1850	1095	6977.6	962	6130.1	837	5333.5	medium	y
12	FFX+Nivo	9	58429.9	654	370	6332.4	106	1814.1	257	4398.4	none	y
12	FFX+Nivo	10	14343.6	174	157	10945.7	5	348.59	100	6971.8	none	y
12	FFX+Nivo	11	146562	1768	1436	9797.9	578	3943.7	424	2893	high	y
12	FFX+Nivo	12	39404	435	365	9263	238	6040	92	2334.8	equivocal	y
12	FFX+Nivo	13	194472	2161	1537	7903.4	1015	5219.3	509	2617.3	medium	y
12	FFX+Nivo	14	59145.3	438	290	4903.2	67	1132.8	141	2384	low	n
12	FFX+Nivo	15	326082	4133	3113	9546.7	1040	3189.4	1319	4045	low	n
12	FFX+Nivo	16	105125	1192	528	5022.6	455	4328.2	821	7809.7	none	n
12	FFX+Nivo	17	74353.3	894	805	10826.7	82	1102.8	191	2568.8	none	n
12	FFX+Nivo	18	66506.7	776	667	10029.1	141	2120.1	289	4345.4	none	n
6	FFX+Nivo	1	13323.5	122	47	3527.6	37	2777	45	3377.5	low	y
6	FFX+Nivo	2	47018.4	1027	730	15525.8	304	6465.5	288	6125.3	low	y
6	FFX+Nivo	3	105358	1166	636	6036.5	355	3369.5	427	4052.8	low	y
6	FFX+Nivo	4	19757.5	166	33	1670.3	27	1366.6	35	1771.5	none	y
6	FFX+Nivo	5	183622	1266	272	1481.3	358	1949.7	336	1829.8	low	y
6	FFX+Nivo	6	172084	959	112	650.85	181	1051.8	199	1156.4	low	y
6	FFX+Nivo	7	48994.3	529	85	1734.9	309	6306.9	236	4816.9	none	y
6	FFX+Nivo	8	331715	2079	324	976.74	480	1447	435	1311.4	none	y
6	FFX+Nivo	9	78645	782	302	3840	467	5938.1	382	4857.3	low	y
6	FFX+Nivo	10	58264.3	543	202	3467	340	5835.5	160	2746.1	low	y
6	FFX+Nivo	11	61761.2	327	131	2121.1	127	2056.3	77	1246.7	low	y
6	FFX+Nivo	12	111982	585	196	1750.3	167	1491.3	70	625.1	low	y
6	FFX+Nivo	13	75299.3	614	78	1035.9	112	1487.4	166	2204.5	none	y
6	FFX+Nivo	14	22839	214	80	3502.8			45	1970.3	NA	y
6	FFX+Nivo	15	79291	773	93	1172.9	181	2282.7	337	4250.2	none	y
6	FFX+Nivo	16	28688.1	234	43	1498.9	136	4740.6	112	3904	none	y
6	FFX+Nivo	17	45414.8	353	61	1343.2	66	1453.3	23	506.44	low	n
6	FFX+Nivo	19	157681	1791	1359	8618.7	934	5923.4	978	6202.4	low	y
6	FFX+Nivo	20	70618.7	628	380	5381	230	3256.9	184	2605.5	low	y
6	FFX+Nivo	21	19327.7	176	74	3828.7	64	3311.3	64	3311.3	none	y
6	FFX+Nivo	23	41375.3	511	359	8676.7	221	5341.3	242	5848.9	low	y
6	FFX+Nivo	24	86191.4	820	158	1833.1	563	6532	370	4292.8	none	y
23	FFX+Nivo	1	29632.8	303	162	5466.9	111	3745.9	119	4015.8	equivocal	n
23	FFX+Nivo	2	15785.7	174	60	3800.9	89	5638	73	4624.4	low	n
23	FFX+Nivo	3	19609.8	222	28	1427.9	152	7751.2	50	2549.7	none	n
23	FFX+Nivo	4	50295.7	512	263	5229.1	242	4811.5	140	2783.6	high	y
23	FFX+Nivo	5	25918.8	267	86	3318.1	149	5748.7	150	5787.3	none	n
23	FFX+Nivo	6	43538.6	539	356	8176.6	315	7235	179	4111.3	low	y
23	FFX+Nivo	7	72286.7	775	261	3610.6	638	8826	249	3444.6	moderate	n
23	FFX+Nivo	8	67120.3	653	322	4797.4	544	8104.8	206	3069.1	moderate	n
23	FFX+Nivo	9	125882	1200	273	2168.7	765	6077.1	278	2208.4	equivocal	n
23	FFX+Nivo	10	70640.3	557	119	1684.6	342	4841.4	246	3482.4	low	n
23	FFX+Nivo	11	322781	3536	2288	7088.4	2181	6756.9	950	2943.2	moderate	y
23	FFX+Nivo	12	67254	494	339	5040.6	293	4356.6	118	1754.5	moderate	y
23	FFX+Nivo	13	56797	491	163	2869.9	250	4401.6	258	4542.5	low	y
23	FFX+Nivo	14	14596.1	83	27	1849.8	53	3631.1	26	1781.3	low	y
23	FFX+Nivo	15	11182.6	77	56	5007.8	41	3666.4	34	3040.4	low	y
23	FFX+Nivo	16	39721.1	338	175	4405.7	103	2593.1	118	2970.7	none	y
23	FFX+Nivo	17	15713.9	159	152	9673	17	1081.8	18	1145.5	equivocal	y
23	FFX+Nivo	18	13069.9	140	135	10329.1	7	535.58	2	153.02	equivocal	y
23	FFX+Nivo	19	13194.3	161	117	8867.4	47	3562.1	52	3941.1	none	y
23	FFX+Nivo	20	13481.5	156	121	8975.2	106	7862.6	40	2967	none	y
23	FFX+Nivo	21	34335.7	255	88	2562.9	140	4077.4	271	7892.7	equivocal	y
23	FFX+Nivo	22	17911.5	197	177	9881.9	22	1228.3	3	167.49	none	y
23	FFX+Nivo	23	213161	2477	1560	7318.4	1564	7337.2	610	2861.7	moderate	y
3	FFX+Nivo	1	28277	350	135	4774.2	118	4173	129	4497.8	equivocal	n
3	FFX+Nivo	2	82376.7	826	482	5851.2	49	594.83	94	1125	none	n
3	FFX+Nivo	3	10439.5	77	8	766.32	4	383.16	14	1322.2	none	n
3	FFX+Nivo	4	11973.3	115	42	3507.8	6	501.11	13	1070.5	none	n
3	FFX+Nivo	5	3099	39	13	4195	0	0	0	0	none	n
3	FFX+Nivo	6	9645.6	109	43	4458	2	207.35	30	3066.4	none	n
3	FFX+Nivo	7	41696.5	427	246	5899.8	55	1319.1	112	2648.3	low	n
3	FFX+Nivo	9	201576	1494	1166	5784.4	345	1711.5	318	1555.4	medium	n
3	FFX+Nivo	10	65689	486	75	1141.7	143	2176.9	183	2746.6	none	n
3	FFX+Nivo	11	24056.8	181	73	3034.5	49	2036.8	52	2131.1	none	y
3	FFX+Nivo	12	362099	1962	751	2074	215	593.76	605	1647.3	low	y
3	FFX+Nivo	13	58718	559	402	6846.3	63	1072.9	129	2166	none	y
3	FFX+Nivo	14	40547	521	309	7620.8	278	6856.2	255	6200.5	none	n
3	FFX+Nivo	15	184661	2078	1595	8637.5	1130	6119.3	1336	7133	medium	n
3	FFX+Nivo	16	27546.3	256	136	4937.1	70	2541.2	80	2863.3	none	n
3	FFX+Nivo	17	54189.9	484	298	5499.2	25	461.34	47	855.11	none	n
3	FFX+Nivo	18	24144.2	261	169	6999.6	141	5839.9	85	3470.9	none	n
3	FFX+Nivo	19	28514.2	264	166	5821.7	21	736.47	44	1521.4	none	n
3	FFX+Nivo	20	235273	3182	2306	9801.4	1495	6354.3	1514	6344.5	high	y
3	FFX+Nivo	21	2085.5	24	14	6713	0	0	4	1891	none	n
3	FFX+Nivo	22	61296.9	800	654	10669.4	250	4078.5	150	2412.6	medium	n
15	FFX+Nivo	1	52612.1	727	335	6277.69	237	4504.7	375	7027.3	none	y
15	FFX+Nivo	2	5974.7	89	60	10042.3	36	6025.4	24	3960.4	none	y
7	FFX+Nivo	1	13560.2	136	61	4498.5	6	442.47	5	368.73	none	n
7	FFX+Nivo	2	19831.1	182	41	2067.5	21	1058.9	40	2017	none	n
14	FFX+Nivo	1	50857.6	501	46	904.49	163	3205	162	3185.4	none	y
14	FFX+Nivo	2	59919.4	448	32	534.05	90	1502	93	1552.1	none	y
14	FFX+Nivo	3	16376.3	140	14	854.89	41	2503.6	68	4152.4	none	y
14	FFX+Nivo	4	10487.8	96	37	3527.9	25	2383.7	58	5530.2	none	y
14	FFX+Nivo	5	29122.6	302	106	3639.8	33	1133.1	86	2953	none	n
14	FFX+Nivo	6	76212.6	681	36	472.36	291	3818.3	343	4500.6	none	y
14	FFX+Nivo	7	23205.1	236	6	258.56	79	3404.4	115	4955.8	none	y
14	FFX+Nivo	8	30204.8	224	10	331.07	97	3211.4	132	4370.2	none	y
14	FFX+Nivo	9	54281.4	506	20	368.45	166	3058.1	292	5379.4	none	y
31	FFX+Nivo	1	29885.6	116	71	2375.7	90	2969.1	6	200.77	none	y
31	FFX+Nivo	2	12618.1	133	89	7053.3	80	6250.8	33	2615.3	none	y
31	FFX+Nivo	3	14015.9	141	43	3067.9	84	5908.8	16	1141.6	none	y
9	FFX+Nivo	1	50723.4	456	394	7658.2	5	97.19	52	1010.7	none	n
9	FFX+Nivo	2	131887	1526	1391	10398.3	487	3640.5	320	2392.2	medium	n
9	FFX+Nivo	3	35923.3	427	410	11252.5	28	768.46	104	2854.3	low	n
9	FFX+Nivo	4	131776	1543	1352	10115.3	226	1690.9	199	1488.9	medium	n
9	FFX+Nivo	5	33994.7	401	281	8149.6	47	1363.1	67	1943.1	low	n
9	FFX+Nivo	6	116881	1446	1341	11311.6	118	995.36	128	1079.7	medium	n
9	FFX+Nivo	7	68837.9	745	684	9796.5	378	5413.8	371	5313.6	low	n
9	FFX+Nivo	8	37419.5	350	199	5243.2	35	922.17	68	1791.6	equivocal	n
9	FFX+Nivo	9	104004	975	262	2483.7	183	1734.8	456	4322.7	low	n
9	FFX+Nivo	10	123935	1037	998	7939.2	4	31.82	463	3683.2	medium	n
9	FFX+Nivo	11	156096	1673	1296	8185.6	319	2014.8	501	3164.4	low	n
9	FFX+Nivo	12	120411	1489	1151	9424.3	323	2644.7	326	2669.3	medium	n
9	FFX+Nivo	13	84638.8	1084	932	10856.4	175	2038.5	320	3727.5	high	n
9	FFX+Nivo	14	211971	2675	1998	9293.1	745	3465.1	1158	5386.1	high	n
9	FFX+Nivo	15	9888.6	104	87	8674.1	31	3090.8	3	299.11	medium	y
9	FFX+Nivo	16	24523.2	285	152	6110.9	68	2733.8	29	1165.9	medium	y
9	FFX+Nivo	17	22124.9	248	77	3431.2	43	1916.1	72	3208.4	none	y
9	FFX+Nivo	18	52321.4	587	179	3373	258	4861.6	280	5276.2	none	y
9	FFX+Nivo	19	54524.4	650	536	9692	150	2712.3	269	4864.1	low	n
9	FFX+Nivo	20	56069.7	623	611	10743.7	32	562.68	123	2162.8	low	n
9	FFX+Nivo	21	103466	930	879	8375.9	1	9.529	52	495.5	none	n
9	FFX+Nivo	22	126063	1531	1443	11285.4	173	1353	294	2299.3	high	n
9	FFX+Nivo	23	50465.9	483	409	7990.4	47	918.21	201	3926.8	none	n
9	FFX+Nivo	24	70086.9	813	735	10339.3	60	844.02	235	3305.8	low	n
9	FFX+Nivo	25	67028	729	467	6869.1	11	161.8	158	2324	none	n
9	FFX+Nivo	26	129943	1441	1272	9651.1	197	1494.7	498	3778.5	high	n
9	FFX+Nivo	27	94338.6	1237	1188	12415.6	499	5215	812	8486.1	high	n
9	FFX+Nivo	28	36101.3	457	150	4096.5	95	2594.4	388	10596.2	low	n
9	FFX+Nivo	29	81645.4	890	745	8996.3	106	1280	334	4033.3	low	n
9	FFX+Nivo	30	55086.2	741	465	8322.4	254	4546	250	4474.4	low	n
9	FFX+Nivo	31	167367	1876	1790	10544.5	183	1078	360	2120.7	low	n
9	FFX+Nivo	32	264179	3524	2845	10617.5	1946	7262.5	2436	9091.2	low	n
9	FFX+Nivo	33	29383.5	353	177	5939	54	1811.9	87	2919.2	none	n
9	FFX+Nivo	34	22390.4	261	221	9731.3			11	484.36		n
9	FFX+Nivo	35	23366.9	268	197	8312	68	2869.1	60	2531.6	equivocal	n
9	FFX+Nivo	36	17655.7	189	42	2345.3	25	1396	57	3183	none	n
9	FFX+Nivo	37	14047.1	155	108	7580.1	1	70.19	65	4562.1	none	n
9	FFX+Nivo	38	6236	67	66	10434.7	0	0	5	790.51	none	n
9	FFX+Nivo	39	9153.2	98	97	10448.1	2	215.42	7	753.99	none	n
9	FFX+Nivo	40	84058.7	991	975	11435.7	59	692.01	351	4116.9	equivocal	n
9	FFX+Nivo	41	143206	1815	1799	12385.5	459	3160	637	4385.5	high	n
9	FFX+Nivo	42	25055.7	326	320	12591.7	42	1652.7	183	7200.9	high	n
9	FFX+Nivo	43	28502.7	340	283	9789.1	20	691.8	79	2732.6	low	n
9	FFX+Nivo	44	101806	1117	1078	10439.6	157	1520.4	497	4813.1	low	n
9	FFX+Nivo	45	24423.8	293	154	6216.5	135	5449.6	198	7992.7	low	n
9	FFX+Nivo	46	93743.8	1028	759	7982.5	110	1156.9	249	2618.8	equivocal	n
9	FFX+Nivo	47	111119	1323	1281	11365.9	228	2023	406	3602.3	high	n
9	FFX+Nivo	48	15095.2	162	49	3200.4	48	3135	117	7641.6	equivocal	n
9	FFX+Nivo	49	3964.6	50	44	10942.1	17	4227.6	20	4973.6	high	n
9	FFX+Nivo	50	51890.3	610	607	11533	2	38	116	2204	none	n
9	FFX+Nivo	51	17346.2	216	86	4888	31	1762	55	3126.1	none	n
9	FFX+Nivo	52	73422.7	828	814	10930.4	9	120.85	172	2309.6	none	n
9	FFX+Nivo	53	14559.9	168	153	10360.4	7	474	54	3656.6	low	n
9	FFX+Nivo	54	480106	4249	3539	7267.5	291	597.58	1793	3682	low	n
9	FFX+Nivo	55	25413.9	275	271	10513.3	4	155.18	40	1551.8	none	n
9	FFX+Nivo	56	39107.7	385	339	8546.3	1	25.21	98	2470.6	none	n
9	FFX+Nivo	57	10207.7	111	86	8306.4	6	579.52	57	5505.4	none	n
9	FFX+Nivo	58	16918.8	205	188	10955.4	9	524.46	43	2505.8	none	n
9	FFX+Nivo	59	32461.8	368	255	7744.8	12	364.46	182	5527.6	none	n
9	FFX+Nivo	60	34516	416	402	11482.8	4	114.26	170	4855.9	equivocal	n
9	FFX+Nivo	61	18734.4	207	195	10262.1	10	526.26	17	894.64	none	n
9	FFX+Nivo	62	8549.1	100	75	8649.3	8	922.59	41	4728.3	none	n
9	FFX+Nivo	63	92100.9	1045	979	10479.9	310	3318.5	738	7900.1	low	n
9	FFX+Nivo	64	120877	1501	1436	11712.6	430	3507.2	1402	11435.2	medium	n
9	FFX+Nivo	65	36482.5	360	317	8566.7	1	27.02	110	2972.7	none	n
9	FFX+Nivo	66	42157.2	558	298	6969.2	138	3227.4	478	11178.9	equivocal	n
9	FFX+Nivo	67	32773.4	243	165	4963.7	11	330.91	45	1353.7	none	n
9	FFX+Nivo	68	53060	529	37	687.5	141	2619.9	80	1486.5	none	y
9	FFX+Nivo	69	36335.3	320	27	732.61	40	1085.4	15	407.01	none	y
9	FFX+Nivo	70	129568	1295	187	1422.9	390	2967.6	296	2252.4	none	y
9	FFX+Nivo	71	64579.3	638	92	1404.5	233	3557.2	323	4931.2	none	y
24	FFX+Nivo	1	12328.4	153	90	7300.2	80	6489.1	60	4866.8	low	y
24	FFX+Nivo	2	7088.2	90	25	3527	39	5502.1	70	9875.5	none	y
24	FFX+Nivo	3	255318	2627	798	3125.5	611	2393.1	1220	4778.4	equivocal	y
24	FFX+Nivo	4	167691	1947	1335	7961.1	588	3506.4	781	4657.4	equivocal	y
24	FFX+Nivo	5	7560.5	103	26	3438.9	54	7142.4	3	396.8	none	y
24	FFX+Nivo	6	114279	1144	207	1811.4	311	2721.4	406	3552.7	low	y
24	FFX+Nivo	7	22681.5	283	237	10449	243	10713.6	86	3791.6	equivocal	n
32	FFX+Nivo	1	9026.2	100	95	10524.9	0	0	1	109.23	medium	n
32	FFX+Nivo	2	3286.2	35	30	9129	1	304.3	1	300.01	none	n
32	FFX+Nivo	3	9589.2	95	63	6569.9	7	729.99	5	514.08	medium	n
32	FFX+Nivo	4	8933.4	78	30	3358.2	0	0	1	110.36	none	n
32	FFX+Nivo	5	7326.1	85	76	10373.8	2	273	0	0	high	n
32	FFX+Nivo	6	65289.9	631	391	5988.7	66	1010.9	132	1993.3	none	n
32	FFX+Nivo	7	34129.4	388	175	5127.5	5	146.5			none	n
32	FFX+Nivo	8	32209.4	408	330	10245.5	256	7948	143	4377.2	none	n
32	FFX+Nivo	9	35512.4	459	378	10644.2	160	4505.5	113	3137.2	medium	y
32	FFX+Nivo	10	34074.7	413	388	11386.7	93	2729.3	134	3877.2		n
32	FFX+Nivo	11	41394.4	444	143	3454.6	47	1135.4	27	643.08	none	n
32	FFX+Nivo	12	16929.2	254	220	12995.3	84	4961.8	48	2795.4	medium	n
32	FFX+Nivo	13	54746.8	725	611	11160.5	311	5680.7	211	3799.8	medium	n
32	FFX+Nivo	14	12013.3	165	116	9656	92	7658.2	82	6729.7	equivocal	n
32	FFX+Nivo	15	41663.6	562	169	4056.3	148	3552.3	34	804.57	none	n
32	FFX+Nivo	16	17302.6	177	139	8033.5	18	1040.3	40	2279.2	medium	n
32	FFX+Nivo	17	42246.5	413	222	5254.9	43	1017.8	168	3920.7	none	n
32	FFX+Nivo	18	128882	1581	940	7293.5	524	4065.7	267	2042.5	low	y
32	FFX+Nivo	19	32323.3	433	373	11539.7	10	309.37	14	427.02	none	n
32	FFX+Nivo	20	15433.8	184	181	11727.5	2	129.59			none	n
32	FFX+Nivo	21	4323.4	49	39	9020.6	5	1156.5	1	228.04	none	n
32	FFX+Nivo	22	24134.1	319	266	11021.7	43	1781.7	78	3186.4	none	n
32	FFX+Nivo	23	138993	1923	1657	11921.5	733	5273.6	317	2248.6	low	n
32	FFX+Nivo	24	77344.3	1045	510	6593.9	427	5520.8	233	2970.1	none	n
32	FFX+Nivo	25	37636.5	464	367	9751.2	178	4729.4	141	3693.6	low	n
32	FFX+Nivo	26	7773.3	81	22	2830.2	51	6560.9	49	6214.9	low	n
32	FFX+Nivo	27	64597.2	745	234	3622.4	342	5294.3	330	5036.6	none	y
32	FFX+Nivo	28	262552	2402	223	849.36	1452	5530.3	976	3665	none	y
32	FFX+Nivo	29	79095	984	921	11644.2	206	2604.5	177	2206.3	medium	n
32	FFX+Nivo	30	90938.9	990	814	8951.1	594	6531.9	453	4911.2	low	n
32	FFX+Nivo	31	35366.7	449	366	10348.7	137	3873.7	109	3038.6	low	n
32	FFX+Nivo	32	14687.8	162	148	10076.4	50	3404.2	23	1543.9	none	n
32	FFX+Nivo	33	83835.9	1154	820	9781	792	9447	717	8432	medium	n
32	FFX+Nivo	34	125874	1262	356	2828.2	854	6784.6	711	5569	medium	y
32	FFX+Nivo	35	33500.6	455	45	1343.3	273	8149.1	242	7122	none	n
32	FFX+Nivo	36	393581	4708	2774	7048.1	2245	5704	1592	3987.9	medium	n
32	FFX+Nivo	37	50106	640	330	6586	435	8681.6	300	5903	low	n
32	FFX+Nivo	38	36979.7	525	473	12790.8	339	9167.2	383	10211.2	equivocal	y
32	FFX+Nivo	39	55820.2	660	365	6538.8	590	10569.6	405	7153.3	medium	y
32	FFX+Nivo	40	93784.7	1109	831	8860.7	605	6450.9	352	3700.4	medium	y
32	FFX+Nivo	41	40272.7	485	275	6828.4	99	2458.2	81	1983	none	n
32	FFX+Nivo	42	8453.7	103	61	7215.8	17	2011	38	4431.8	none	n
32	FFX+Nivo	43	57795.3	565	354	6125.1	17	294.14	14	238.82	none	n
32	FFX+Nivo	44	8062.7	97	89	11038.4	18	2232.5	24	2934.7	equivocal	n
32	FFX+Nivo	45	5925.4	86	40	6750.6	58	9788.4	45	7487.5	none	n
32	FFX+Nivo	46	11584.8	133	102	8804.7	2	172.64	1	85.1	none	n
32	FFX+Nivo	47	19139.1	251	158	8255.4	112	5851.9			none	n
32	FFX+Nivo	48	16228.8	196	193	11892.4	108	6654.8			none	n
32	FFX+Nivo	49	16542.3	179	99	5984.7	76	4594.3	20	1192	none	n
32	FFX+Nivo	50	13770.2	136	118	8569.2	64	4647.8	40	2863.9	none	n
32	FFX+Nivo	51	55474.4	611	187	3370.9	241	4344.4	216	3838.9	none	n
32	FFX+Nivo	52	25477.4	307	295	11578.9	81	3179.3	61	2360.6	none	n
16	FFX+Nivo	1	21021.1	202	91	4329	19	903.85	0	0	none	y
16	FFX+Nivo	2	22035.3	163	14	635.34	52	2359.8	69	3131.3	none	y
16	FFX+Nivo	3	26053.1	198	14	537.36	66	2533.3	54	2072.7	none	y
16	FFX+Nivo	4	125217	951	67	535.07	134	1070.1	227	1812.9	none	y
16	FFX+Nivo	5	75997.3	587	24	315.8	204	2684.3	97	1276.4	none	y
16	FFX+Nivo	6	107043	1207	806	7529.7	559	5222.2	268	2503.7	low	y
16	FFX+Nivo	7	48480.8	421	26	536.3	38	783.82	47	969.46	none	y
16	FFX+Nivo	8	31409.2	288	10	318.38	134	4266.3	106	3374.8	none	y
16	FFX+Nivo	9	64505.7	535	19	294.55	93	1441.7	93	1441.7	none	y
16	FFX+Nivo	10	26341.5	250	20	759.26	192	7288.9	136	5163	none	y
16	FFX+Nivo	11	25315	283	40	1580.1	103	4068.8	104	4108.2	none	y
16	FFX+Nivo	12	10506	121	11	1047	21	1998.9	43	4092.9	none	y
16	FFX+Nivo	13	69278.1	832	61	880.51	256	3695.3	236	3406.6	none	y
16	FFX+Nivo	14	56009.3	555	126	2249.6	335	5981.1	361	6445.4	none	y
16	FFX+Nivo	15	25078.2	296	33	1315.9	113	4505.9	93	3708.4	none	y
16	FFX+Nivo	16	55537.5	648	445	8012.6	410	7382.4	278	5005.6	equivocal	y
34	FFX+Nivo	1	14547.2	107	49	3368.3	12	824.9	10	677.74	none	n
34	FFX+Nivo	2	6246.2	66	51	8165	1	160.1	10	1578.4	none	n
34	FFX+Nivo	3	42345.7	140	17	401.46	7	165.31	113	2630.9	none	n
34	FFX+Nivo	4	43153.3	356	139	3221.1	74	1714.8	222	5072	none	n
34	FFX+Nivo	5	57558.3	298	69	1198.8	97	1685.2	145	2483.7	low	n
34	FFX+Nivo	6	93318.2	1060	893	9569.4	699	7490.5	287	3032.2	medium	n
34	FFX+Nivo	7	159594	1102	536	3358.5	846	5301	402	2483.4	low	y
34	FFX+Nivo	8	18408.3	135	43	2335.9	11	597.56	53	2838.6	none	y
34	FFX+Nivo	9	17897	182	161	8995.9	37	2067.4	47	2589.2	none	n
34	FFX+Nivo	10	297412	2226	1351	4542.5	1585	5329.3	1902	6305.1	low	n
34	FFX+Nivo	11	25281.4	250	130	5142.1	222	8781.1	137	5342.7	medium	n
34	FFX+Nivo	12	224888	2725	1289	5731.7	1480	6581	600	2630.4	medium	n
34	FFX+Nivo	13	26618.1	276	224	8415.3	154	5785.5	55	2037.2	medium	n
34	FFX+Nivo	14	33268.3	290	86	2585	46	1382.7	66	1955.9	equivocal	n
34	FFX+Nivo	15	50624.4	298	26	513.59	70	1382.7	84	1635.9	none	n
34	FFX+Nivo	16	48948.5	308	77	1573.1	55	1123.6	152	3061.6	none	y
34	FFX+Nivo	17	26399.2	339	300	11364	153	5795.6	48	1792.6	medium	n
34	FFX+Nivo	18	44297	369	286	6456.4	63	1422.2	50	1112.8	none	n
34	FFX+Nivo	19	34359.6	382	339	9866.2	144	4191	65	1865.1	high	n
34	FFX+Nivo	20	31985.6	385	341	10661	222	6940.6	78	2404.3	low	y
34	FFX+Nivo	21	81757.4	386	39	477.02	59	721.65	178	2146.5	none	n
34	FFX+Nivo	22	55110.8	397	83	1506.1	132	2395.2	251	4490.3	low	n
34	FFX+Nivo	23	44272	410	311	7024.8	128	2891.2	223	4966.1	equivocal	y
34	FFX+Nivo	24	41641.7	437	315	7564.5	177	4250.5	201	4758.9	none	y
34	FFX+Nivo	25	36411.3	443	317	8706.1	148	4064.7	174	4711.4	low	n
34	FFX+Nivo	26	376912	4800	2577	6837.1	3367	8933.1	1081	2827.7	medium	y
34	FFX+Nivo	27	39251.5	521	153	3897.9	367	9350	89	2235.5	low	n
34	FFX+Nivo	28	88681.7	537	78	879.55	37	417.22	112	1245.2	none	y
34	FFX+Nivo	29	46412.1	540	39	840.3	188	4050.7	451	9580.4	none	y
34	FFX+Nivo	30	49358.1	574	440	8914.5	264	5348.7	220	4394.5	none	n
34	FFX+Nivo	31	68075.2	580	527	7741.4	259	3804.6	137	1984.1	low	n
34	FFX+Nivo	32	64956.2	608	584	8990.7	283	4356.8	170	2580.3	low	y
34	FFX+Nivo	33	569792	6235	4836	8487.3	3793	6656.8	3229	5587.2	low	n
34	FFX+Nivo	34	115324	755	151	1309.3	163	1413.4	384	3282.8	none	n
34	FFX+Nivo	35	68677.7	807	757	11022.5	253	3683.9	230	3301.8	low	n
34	FFX+Nivo	36	87785.4	850	732	8338.5	618	7039.9	635	7131.7	medium	n
34	FFX+Nivo	37	113672	891	98	862.13	62	545.43	220	1908.1	none	y
34	FFX+Nivo	38	643133	5998	4930	7665.6	1237	1923.4	2365	3625.5	low	n
34	FFX+Nivo	39	821689	6937	6014	7319.07	913	1111.1	1952	2342.1	equivocal	n
25	FFX+Nivo	1	64377.8	736	311	4830.9			55	854.33	none	n
25	FFX+Nivo	2	153719	1994	1389	9036			583	3792.6	low	n
25	FFX+Nivo	3	31622.5	332	164	5186.2	120	3794.8	88	2782.8	none	n
25	FFX+Nivo	4	135201	1335	152	1124.3	623	4608	281	2078.4	none	y
25	FFX+Nivo	5	9599.5	75	33	3437.7	28	2916.8	23	2396	none	y
25	FFX+Nivo	6	144678	1788	622	4299.2	1177	8135.3	569	3932.9	none	y
25	FFX+Nivo	7	766518	5865	456	594.9	1971	2571.4	1713	2234.8	none	y
25	FFX+Nivo	8	59108.2	549	338	5718.3	41	693.64	189	3197.5	none	n
25	FFX+Nivo	9	251435	2376	253	1006.2	684	2720.4	757	3010.7	none	y
25	FFX+Nivo	10	305733	3785	494	1615.8	1467	4798.3	1348	4409.1	moderate	y
25	FFX+Nivo	11	98287.9	1031	485	4934.5	100	1017.4	409	4161.2	none	y
25	FFX+Nivo	12	118852	1390	365	3071.1	437	3676.9	548	4610.8	none	n
25	FFX+Nivo	13	74496.6	790	174	2335.7	346	4644.5	248	3329	none	n
25	FFX+Nivo	15	26130.9	221	100	3826.9	20	765.38	27	1033.3	none	n
25	FFX+Nivo	16	14091.5	164	113	8019			46	3264.4	none	y
25	FFX+Nivo	17	52244.7	563	381	7292.6	123	2354.3	251	4804.3	none	n
25	FFX+Nivo	18	4258	59	23	5401.6	1	234.85	16	3757.6	none	n
25	FFX+Nivo	19	30274.1	219	124	4095.9	10	330.31	21	693.66	none	n
25	FFX+Nivo	20	59632.4	617	430	7210.8	79	1324.8	91	1526	none	n
25	FFX+Nivo	21	17938.1	188	132	7358.6	3	167.24	9	501.73	none	n
25	FFX+Nivo	22	58137.7	625	88	1513.6	407	7000.6	278	4781.8	none	n
25	FFX+Nivo	23	113740	1368	734	6453.3	665	5846.6	616	5415.8	low	y
25	FFX+Nivo	24	10785.7	128	66	6119.2	3	278.15	20	1854.3	none	y
33	FFX+Nivo	1	124033	1396	467	3765.1	459	3700.6	592	4841.1	low	y
33	FFX+Nivo	2	114338	1190	197	1723	546	4775.3	531	4710.5	low	y
33	FFX+Nivo	3	46272.5	524	427	9227.9	142	3068.8	205	4493.6	low	y
33	FFX+Nivo	4	115716	1298	289	2497.5	924	7985.1	712	6240.9	medium	y
33	FFX+Nivo	5	80563.7	734	49	608.21	260	3227.3	400	5035.9	none	y
33	FFX+Nivo	6	33394.7	307	166	4970.8	183	5479.9	132	4009.2	medium	y
33	FFX+Nivo	7	97393.1	1107	318	3265.1	711	7300.3	671	6988	low	y
33	FFX+Nivo	8	195108	1576	414	2121.9	842	4315.6	695	3613	low	y
33	FFX+Nivo	9	26968.6	369	95	3522.6	279	10345.4	197	7409.1	low	y
33	FFX+Nivo	10	94635.8	1029	439	4638.8	549	5801.2	317	3397.5	low	y
33	FFX+Nivo	11	78242.3	859	306	3910.9	450	5751.4	340	4407.5	low	y
33	FFX+Nivo	12	151428	1563	221	1459.4	971	6412.3	688	4608.3	equivocal	y
33	FFX+Nivo	13	31516.4	260	45	1427.8	135	4283.5	46	1480.4	equivocal	y
33	FFX+Nivo	14	384955	3913	824	2140.5	2244	5829.3	2078	5475.1	low	y
33	FFX+Nivo	15	171076	1843	446	2607	1465	8563.4	817	4843.9	low	y
33	FFX+Nivo	16	129720	1390	158	1218	1074	8279.4	635	4965.1	high	y
33	FFX+Nivo	17	34989	286	29	828.83	51	1457.6	83	2406.1	none	y
33	FFX+Nivo	18	23542.3	219	48	2038.9	49	2081.4	77	3317.4	none	y
33	FFX+Nivo	19	38192.5	419	19	497.48	262	6860	283	7515.7	none	y
33	FFX+Nivo	20	22311.8	224	17	761.93	190	8515.7	147	6682.6	none	y
33	FFX+Nivo	21	25446.8	255	73	2868.7	69	2711.5	92	3667	none	y
33	FFX+Nivo	22	11122.8	108	20	1798.1	28	2517.3	43	3921.1	none	y
33	FFX+Nivo	23	16654.2	170	60	3602.7	12	720.54	39	2375.2	none	y
33	FFX+Nivo	24	29526.5	250	96	3251.3	86	2912.6	135	4637.5	none	y
33	FFX+Nivo	25	51019.5	375	102	1999.2	26	509.61	116	2306.1	none	y
33	FFX+Nivo	26	28695.1	261	94	3275.8	180	6272.8	129	4559.8	low	y
33	FFX+Nivo	27	39366	405	84	2133.8	289	7341.4	237	6106.4	low	y
33	FFX+Nivo	28	30711.7	384	152	4949.2	314	10224.1	201	6638.2	equivocal	y
33	FFX+Nivo	29	49137	470	124	2523.6	103	2096.2	178	3674.3	none	y
33	FFX+Nivo	30	61527.4	548	103	1674.1	281	4567.1	266	4385	low	y
33	FFX+Nivo	31	17688.7	168	48	2713.6	42	2374.4	61	3497.8	none	y
33	FFX+Nivo	32	11289.8	119	41	3631.6	77	6820.3	100	8984	low	y
33	FFX+Nivo	33	8177.7	78	19	2323.4	23	2812.5	28	3472.8	none	y
33	FFX+Nivo	34	65761.4	767	363	5520	506	7694.5	474	7310.8	low	y
33	FFX+Nivo	35	40888.5	457	65	1589.7	351	8584.3	265	6573.6	medium	y
33	FFX+Nivo	36	11435.2	104	32	2798.4	29	2536	57	5055.9	none	y
33	FFX+Nivo	37	9328.1	104	30	3216.1	29	3108.9	48	5219.3	none	n
33	FFX+Nivo	38	18122.4	208	145	8001.1	67	3697.1	70	3917.8	equivocal	y
33	FFX+Nivo	39	114166	1188	517	4528.5	762	6674.5	572	5081.8	medium	y
33	FFX+Nivo	40	193374	2067	1470	7601.9	777	4018.1	723	3792.3	medium	n
33	FFX+Nivo	41	43496	478	285	6552.3	166	3816.4	182	4244.1	equivocal	n
33	FFX+Nivo	42	250266	2823	117	467.5	1409	5630	1820	7376.1	none	y
20	FFX+Nivo	1	46344	408	59	1273.1	71	1532	80	1726.2	none	n
20	FFX+Nivo	2	16166.9	177	60	3711.3	21	1299	27	1670.1	none	y
20	FFX+Nivo	3	10410.7	107	34	3265.9	14	1344.8	18	1729	none	y
20	FFX+Nivo	4	18503.9	246	138	7457.9	127	6863.4	99	5350.2	none	y
20	FFX+Nivo	5	12620.9	148	36	2852.4	40	3169.3	33	2614.7	none	y
20	FFX+Nivo	6	28443.5	229	35	1230.5	46	1617.2	84	2953.2	none	y
20	FFX+Nivo	7	41746.9	484	149	3569.1	212	5078.2	107	2563.1	none	y
20	FFX+Nivo	8	9949.9	93	30	3015.1	23	2311.6	7	703.53	none	y
20	FFX+Nivo	9	67238.6	808	253	3762.7	460	6841.3	440	6543.9	none	y
20	FFX+Nivo	10	12404.2	118	25	2015.4	28	2257.3	53	4272.8	none	n
20	FFX+Nivo	11	44984	471	142	3156.7	222	4935.1	196	4357.1	equivocal	n
20	FFX+Nivo	12	119246	1246	406	3404.7	796	6675.3	485	4067.2	equivocal	n
20	FFX+Nivo	13	16689.7	174	76	4553.7	41	2456.6	44	2636.4	none	y
20	FFX+Nivo	14	4468.5	53	6	1342.7	15	3356.9	15	3356.9	none	y
20	FFX+Nivo	15	7863.2	65	21	2670.7	5	635.88	9	1144.6	none	y
20	FFX+Nivo	16	11572.8	122	37	3197.2	36	3110.8	56	4839	none	y
20	FFX+Nivo	17	115175	1158	194	1684.4	634	5504.7	292	2535.3	equivocal	n
20	FFX+Nivo	18	17764.4	218	159	8950.5	75	4221.9	28	1576.2	none	n
20	FFX+Nivo	19	8998.6	105	67	7445.6	31	3445	28	3111.6	none	n
20	FFX+Nivo	20	221516	2298	634	2862.1	1230	5552.7	1011	4564	low	n
20	FFX+Nivo	21	19589.5	278	133	6789.4	172	8780.2	63	3216	equivocal	n
20	FFX+Nivo	22	80586.3	1028	555	6887	464	5757.8	397	4926.4	none	n
20	FFX+Nivo	23	19083.3	210	126	6602.6	113	5921.4	80	4192.2	none	y
20	FFX+Nivo	24	39589.7	381	113	2854.3	325	8209.2	92	2323.8	none	n
20	FFX+Nivo	25	78643.4	790	117	1487.7	348	4425	118	1500.4	none	n
20	FFX+Nivo	26	70387.7	403	69	980.28	41	582.49	33	468.83	none	n
20	FFX+Nivo	27	153049	1432	540	3528.3	681	4449.5	303	1979.8	low	y
20	FFX+Nivo	28	531167	5499	2090	3934.7	3835	7220	1526	2872.9	low	y
20	FFX+Nivo	29	78891.9	815	498	6312.4	527	6680	52	659.13	equivocal	y
20	FFX+Nivo	30	27046.2	284	148	5472.1	132	4880.6	50	1848.7	none	y
20	FFX+Nivo	31	49673.8	552	359	7227.2	297	5979	111	2234.6	medium	y
20	FFX+Nivo	32	45568	524	262	5749.7	396	8690.3	123	2699.2	equivocal	y
20	FFX+Nivo	33	54050.2	535	303	5605.9	275	5087.9	63	1165.6	medium	y
20	FFX+Nivo	34	35503.6	295	83	2337.8	169	4760.1	48	1352	low	y
20	FFX+Nivo	35	17949.6	177	46	2562.7	0	0	9	501.4	none	n
20	FFX+Nivo	36	13337.5	145	32	2399.2	47	3523.9	11	824.74	none	n
20	FFX+Nivo	37	114172	1601	153	1340.1	230	2014.5	100	875.87	equivocal	n
20	FFX+Nivo	38	122286	1714	346	2829.4	732	5985.9	338	2764	low	n
29	FFX+Nivo	1	86180.8	1054	1006	11673.1	13	150.85	238	2761.6	medium	n
29	FFX+Nivo	2	9088.9	111	90	9902.1	1	110.02	11	1210.3	none	n
29	FFX+Nivo	3	57219.6	676	551	9629.6	196	3425.4	199	3477.8	medium	n
29	FFX+Nivo	4	29433.2	406	313	10634.3	156	5300.1	180	6115.6	medium	n
29	FFX+Nivo	5	41467.9	501	425	10248.9	176	4244.2	127	3062.6	medium	n
29	FFX+Nivo	6	155821	1864	1782	11436.2	341	2188.4	221	1418.3	medium	n
29	FFX+Nivo	7	25219.1	281	236	9358	118	4679	125	4956.6	low	n
29	FFX+Nivo	8	45327.4	468	365	8052.5	71	1566.4	69	1522.3	medium	n
29	FFX+Nivo	9	130455	1590	1319	10110.8	250	1916.4	271	2077.3	medium	y
29	FFX+Nivo	10	98780.8	1252	1171	11854.5	728	7369.9	560	5669.1	high	y
29	FFX+Nivo	11	40349	526	510	12639.7	112	2775.8	97	2404	high	y
29	FFX+Nivo	12	7906.8	79	63	7967.8	16	2023.6	15	1897.1	low	y
29	FFX+Nivo	13	261311	3335	2816	10776.4	1649	6310.5	855	3272	high	y
29	FFX+Nivo	14	75517.8	949	612	8104.1	775	10262.5	538	7124.1	low	y
29	FFX+Nivo	15	23704.6	295	164	6918.5	144	6074.8	57	2404.6	low	y
29	FFX+Nivo	16	161010	1952	1102	6844.3	979	6080.4	517	3211	medium	y
29	FFX+Nivo	17	15825.6	181	78	4928.7	128	8088.2	59	3728.1	equivocal	n
29	FFX+Nivo	18	10073.4	137	89	8835.2	102	10125.7	23	2283.3	equivocal	n
29	FFX+Nivo	19	32522.1	468	219	6733.9	314	9655	51	1568.2	medium	n
29	FFX+Nivo	20	20175.8	308	271	13431.9	155	7682.5	12	594.77	none	n
29	FFX+Nivo	21	42760.1	554	248	5799.8	384	8980.3	110	2572.5	low	n
29	FFX+Nivo	22	11553.8	130	74	6404.8	38	3289	17	1471.4	none	n
19	FFX+Nivo	1	48421.3	446	269	5555.4	2	41.3	57	1177.2	none	n
19	FFX+Nivo	2	34126.5	267	47	1377.2	2	58.61	16	468.84	none	y
19	FFX+Nivo	3	196911	1468	17	86.33	106	538.32	319	1620	none	y
19	FFX+Nivo	4	108252	775	46	424.93	0	0	55	508.07	none	y
19	FFX+Nivo	5	97201.8	708	21	216.05	130	1337.4	96	987.64	none	y
19	FFX+Nivo	6	14705.8	107	71	4828	5	340	9	612	none	y
19	FFX+Nivo	7	57001.1	500	327	5736.7	16	280.7	112	1964.9	none	n
19	FFX+Nivo	8	38452.2	306	28	728.18	68	1768.4	53	1378.3	none	y
19	FFX+Nivo	9	28070.9	224	26	926.23	56	1994.9	28	997.47	none	y
19	FFX+Nivo	10	79485.3	626	52	654.21	111	1396.5	126	1585.2	none	y
19	FFX+Nivo	11	120978	815	47	388.5	14	115.72	63	520.76	none	y
19	FFX+Nivo	12	167347	1262	208	1242.9	325	1942.1	63	376.46	none	y
19	FFX+Nivo	13	236375	2207	297	1256.5	108	456.9	119	503.44	none	y
19	FFX+Nivo	14	40562.6	425	55	1355.9	63	1553.2	22	542.38	none	y
19	FFX+Nivo	15	42703.5	431	39	913.27	37	866.44	16	374.67	none	y
19	FFX+Nivo	16	144700	1189	48	331.72	31	214.24	92	635.8	none	y
13	FFX+Nivo	1	39250	346	88	2242	48	1222.9	23	585.99	none	n
13	FFX+Nivo	2	14959.4	154	56	3743.5	12	802.18	6	401.09	none	n
13	FFX+Nivo	3	7090.9	107	57	8038.4	41	5782	27	3807.7	none	n
13	FFX+Nivo	4	14015.5	168	110	7848.5	34	2425.9	71	5065.9	none	n
13	FFX+Nivo	5	25355.1	218	12	473.28	15	591.6	65	2563.6	none	y
13	FFX+Nivo	6	45592.8	563	75	1645	70	1535.3	82	1798.5	none	y
13	FFX+Nivo	7	64331.8	794	54	839.4	264	4103.7	141	2191.8	none	n
13	FFX+Nivo	8	14808.5	153	32	2160.9	8	540.24	42	2836.3	none	n
13	FFX+Nivo	9	9406.6	124	6	637.85	2	212.61	34	3614.5	none	y
13	FFX+Nivo	10	10000.8	107	12	1199.9	16	1599.9	50	4999.6	none	y
13	FFX+Nivo	11	8154.7	110	63	7725.6	39	4782.4	31	3801.4	none	n
13	FFX+Nivo	12	28821.4	368	176	6106.6	81	2810.4	206	7147.6	none	y
13	FFX+Nivo	13	12799.6	144	28	2187.6	58	4531.3	29	2265.7	none	n
13	FFX+Nivo	14	82021.4	1174	349	4255	639	7790.6	483	5888.7	low	n
13	FFX+Nivo	15	40971.8	549	140	3417	58	1415.6	104	2538.3	none	n
13	FFX+Nivo	16	29781.9	294	35	1175.2	2	67.16	15	503.66	none	n
13	FFX+Nivo	17	41904.7	458	288	6872.7	103	2458	66	1575	none	n
13	FFX+Nivo	18	137363	1517	713	5190.6	275	2002	387	2817.4	low	n
28	FFX+Nivo	1	44264.9	503	291	6574.1	300	6777.4	273	6167.4	medium	y
28	FFX+Nivo	2	16033.5	159	19	1185	110	6860.7	82	5114.3	medium	n
F6	FFX alone	1	26089.8	331	275	10540.5					high	n
F6	FFX alone	2	5575.8	69	50	8967.3					low	y
F6	FFX alone	3	17218.7	185	114	6620.7					none	y
F6	FFX alone	4	20160	249	35	1736.1					equivocal	y
F6	FFX alone	5	114816	1187	331	2882.9					medium	y
F6	FFX alone	6	59156.4	684	490	8283.1					low	y
F6	FFX alone	7	11466.3	141	104	9070					none	y
F6	FFX alone	8	198946	2369	1391	6991.8					low	y
F6	FFX alone	9	23668.7	310	266	11238.5					low	y
F6	FFX alone	10	59078.9	740	625	10579.1					low	y
F6	FFX alone	11	28040.2	297	42	1497.8					low	y
F6	FFX alone	12	43326.7	524	333	7685.8					low	y
F6	FFX alone	13	72275.4	834	582	8052.5					low	y
F6	FFX alone	14	156073	1823	1223	7836.1					none	n
F6	FFX alone	15	10589	131	93	8782.7					none	y
F6	FFX alone	16	52974.1	577	440	8305.9					medium	y
F6	FFX alone	17	42453	514	76	1790.2					low	y
F6	FFX alone	18	72809.3	881	563	7732.5					medium	y
F6	FFX alone	19	166456	1904	416	2499.2					low	y
F6	FFX alone	20	31224.7	410	242	7750.3					medium	y
F6	FFX alone	21	28130.2	270	36	1279.8					none	y
F6	FFX alone	22	15304.6	179	65	4247.1					none	y
F6	FFX alone	23	49969.2	578	503	10066.2					low	y
F6	FFX alone	24	35019.5	351	55	1570.6					low	y
F6	FFX alone	25	5386.7	68	59	10952.8					none	y
F6	FFX alone	26	84912.1	668	122	1436.8					equivocal	y
F6	FFX alone	27	5888.4	68	29	4924.9					none	n
F6	FFX alone	28	82969.5	912	154	1856.1					low	y
F6	FFX alone	29	71967.1	632	130	1806.4					low	y
F6	FFX alone	30	81112	679	47	579.45					none	y
F6	FFX alone	31	67796.2	680	326	4808.5					none	y
F6	FFX alone	32	36611.3	432	125	3414.2					none	y
F6	FFX alone	33	29511.7	298	20	677.7					none	y
F6	FFX alone	34	132673	1396	792	5969.6					low	y
F6	FFX alone	35	51233.2	300	39	761.23					none	y
F6	FFX alone	36	99509.2	1134	129	1296.4					none	y
F6	FFX alone	37	102198	1182	939	9188					high	y
F6	FFX alone	38	66595.5	649	331	4970.3					none	n
F6	FFX alone	39	12854.4	146	75	5834.6					equivocal	y
F6	FFX alone	40	19266.6	207	59	3062.3					none	n
F6	FFX alone	41	24940.1	259	70	2806.7					low	y
F6	FFX alone	42	18049.2	193	77	4266.1					none	y
F6	FFX alone	43	67681.8	518	108	1595.7					none	y
F6	FFX alone	44	77149	966	447	5794					low	y
F6	FFX alone	45	31859.9	375	93	2919					none	n
F6	FFX alone	46	15095.1	194	53	3511.1					none	n
F6	FFX alone	47	28882.5	292	172	5955.2					medium	n
F6	FFX alone	48	12869.6	145	78	6060.8					none	n
F6	FFX alone	49	179450	2276	983	5477.8					low	n
F6	FFX alone	50	121827	1044	479	3931.8					low	n
F6	FFX alone	51	64400.8	594	73	1133.5					none	y
F6	FFX alone	52	15798.9	148	8	506.36					none	n
F6	FFX alone	53	449034	5506	1631	3632.2					medium	n
F6	FFX alone	54	440259	5616	2925	6643.8					medium	n
F6	FFX alone	55	127960	1685	1516	11847.5					high	n
F6	FFX alone	56	74269.2	950	807	10865.9					high	n
F6	FFX alone	57	36813.7	457	337	9154.2					medium	n
F6	FFX alone	58	76708.3	971	582	7587.2					low	n
F6	FFX alone	59	97619	1356	910	9322					medium	n
F1	FFX alone	1	20732.6	257	179	8633.7					none	n
F1	FFX alone	2	7864	95	54	6866.8					none	n
F1	FFX alone	3	6078.5	76	53	8719.2					none	n
F1	FFX alone	4	16425.5	192	173	10532.4					none	y
F1	FFX alone	5	171442	2277	838	4888					none	y
F1	FFX alone	6	6859.4	94	88	12829.2					none	y
F1	FFX alone	7	5501.6	72	49	8906.5					none	y
F1	FFX alone	8	30038.6	322	144	4793.8					none	y
F1	FFX alone	9	10530.7	127	42	3988.3					none	y
F1	FFX alone	10	59347.2	752	455	7666.8					high	y
F1	FFX alone	11	60720.9	831	518	8530.8					none	y
F1	FFX alone	12	6296.1	76	62	9847.4					none	y
F1	FFX alone	13	33660.1	335	303	9001.8					none	n
F1	FFX alone	14	113084	1179	902	7976.4					equivocal	n
F3	FFX alone	1	77538.5	1065	488	6293.6					medium	n
F3	FFX alone	2	74704.5	1105	613	8205.7					equivocal	n
F3	FFX alone	3	23579.4	371	136	5767.7					low	n
F3	FFX alone	4	12372.8	173	129	10426.1					none	n
F3	FFX alone	5	103953	1178	269	2587.7					none	n
F3	FFX alone	6	7823.4	110	46	5879.8					equivocal	n
F3	FFX alone	7	24373.1	324	182	7467.3					equivocal	n
F3	FFX alone	8	26231.3	373	308	11741.7					low	n
F3	FFX alone	9	29144.6	406	254	8715.2					low	n
F3	FFX alone	10	19977.5	257	135	6757.6					low	n
F3	FFX alone	11	65482.1	797	148	2260.2					none	n
F3	FFX alone	12	40871.8	545	206	5040.1					none	n
F3	FFX alone	13	33032.7	450	365	11049.7					medium	n
F3	FFX alone	14	30087.1	409	340	11300.5					low	n
F3	FFX alone	15	14743.3	210	124	8410.6					none	n
F3	FFX alone	16	25211.6	351	304	12057.9					medium	n
F3	FFX alone	17	24220.9	303	235	9702.4					none	n
F3	FFX alone	18	9213.5	124	108	11722					none	n
F3	FFX alone	19	41582.9	428	45	1082.93					none	y
F3	FFX alone	20	88718.8	1078	570	6424.8					low	n
F3	FFX alone	21	114350	1504	597	5220.8					low	n
F3	FFX alone	22	70866	913	273	3852.3					none	n
F3	FFX alone	23	127646	1907	182	1425.8					none	y
F3	FFX alone	24	10507	147	51	4853.9					none	n
F3	FFX alone	25	61472.7	661	124	2017.2					low	n
F3	FFX alone	26	18497.7	187	45	2432.7					none	n
F3	FFX alone	27	34258.6	302	87	2539.5					none	n
F3	FFX alone	28	25337.9	378	143	5643.7					none	n
F3	FFX alone	29	53274.4	538	56	1051.2					none	y
F4	FFX alone	1	53710.4	557	257	4784.9					none	y
F4	FFX alone	2	39061.2	362	48	1228.8					none	y
F4	FFX alone	3	46421.7	424	66	1421.7					none	y
F4	FFX alone	4	73255.8	818	466	6361.3					none	y
F4	FFX alone	5	34840.9	432	164	4707.1					none	y
F4	FFX alone	6	40656	439	283	6960.9					none	y
F4	FFX alone	7	112431	1107	16	142.31					none	y
F5	FFX alone	1	30599.3	338	21	686.29					none	n
F5	FFX alone	2	40554.2	430	28	690.43					none	y
F5	FFX alone	3	16714.8	179	40	2393.1					none	y
F5	FFX alone	4	15037	150	43	2859.6					none	y
F5	FFX alone	5	12254.4	137	17	1387.3					none	y
F5	FFX alone	6	20560.5	251	110	5350.1					none	y
F5	FFX alone	7	31523.1	320	47	1491					none	y
F5	FFX alone	8	67810.6	830	137	2020.3					none	y
F5	FFX alone	9	23414.5	268	27	1153.1					none	y
F5	FFX alone	10	318204	2496	202	634.81					none	y
F5	FFX alone	11	7285	73	19	2608.1					none	y
F2	FFX alone	1	65059.1	742	108	1660					low	n
F2	FFX alone	2	7631.3	79	8	1048.3					none	n
F2	FFX alone	3	26430.8	233	58	2194.4					none	n
F2	FFX alone	4	14674.6	153	99	6746.4					low	y
F2	FFX alone	5	32643.7	362	122	3737.3					low	y
F2	FFX alone	6	42232.6	348	69	1633.8					low	y
F2	FFX alone	7	97157.6	868	127	1307.2					low	y
F2	FFX alone	8	59342.7	500	71	1196.4					low	y
F2	FFX alone	9	19001.5	211	6	315.76					none	y
F2	FFX alone	10	224514	2617	922	4106.6					low	y
F2	FFX alone	11	114143	720	39	341.68					none	y
F2	FFX alone	12	31056.5	324	37	1191.4					low	y
F2	FFX alone	13	25462.9	161	32	1256.7					low	y
F2	FFX alone	14	28246.2	308	184	6514.1					low	y
F2	FFX alone	15	23491.1	210	45	1915.6					none	y

## Sheet: Supplemental Data 3
Supplemental Data 3: Immunohistochemistry Data - Patient Level
Patient ID	Treatment Group	Tumor Bed Area (um2)	Number of Intra-tumoral LAs	Number of Extra-tumoral LAs	Plasma Cell density in tumor bed (no/mm2)
9	FFX+Nivo	1.91166e+08	13	5	8.48479
3	FFX+Nivo	9.04036e+07	21	1	68.411
18	FFX+Nivo	1.1918e+08	15	8	32.6061
1	FFX+Nivo	1.30974e+08	4	17	8.00888
12	FFX+Nivo	7.70075e+07	2	0	2.5655
4	FFX+Nivo	7.72607e+07	0	2	3.7719
11	FFX+Nivo	1.29327e+08	8	1	25.1819
24	FFX+Nivo	1.57566e+08	3	0	9.65309
6	FFX+Nivo	2.79867e+07	8	63	48.1657
19	FFX+Nivo	102418478	6	1	30.8708
25	FFX+Nivo	1.4872e+08	8	44	11.1485
13	FFX+Nivo	2.17765e+08	16	0	15.8152
27	FFX+Nivo	8.00305e+07	11	27	55.7747
20	FFX+Nivo	1.06273e+08	10	13	20.9742
26	FFX+Nivo	1.89867e+08	39	3	35.9041
16	FFX+Nivo	1.16893e+08	21	17	32.3543
22	FFX+Nivo	1.3392e+08	8	14	13.0066
15	FFX+Nivo	1.50723e+08	14	2	33.0939
10	FFX+Nivo	4.42169e+07	5	13	12.8458
21	FFX+Nivo	1.36329e+08	1	1	8.8829
F4	FFX alone	1.34735e+08	7	7	1.90745
F5	FFX alone	7.43494e+07	10	11	16.0055
F2	FFX alone	1.24082e+08	12	15	1.87778
F6	FFX alone	1.15254e+08	40	59	2.63766
F1	FFX alone	1.06376e+08	9	14	0.216214
F3	FFX alone	1.41685e+08	3	29	12.9371

## Sheet: Supplemental Data 4
Supplemental Data 4: Spatial Transcriptomics Data
Patient ID	LA #	Area (mm2)	PBR	B Cells	Plasma Cells	T Cells (3 Clusters Combined)	Endocrine	Endothelial	Fibroblasts (2 Clusters Combined)	Mast Cells	Acinar/ADM (2 Clusters Combined)	Myeloid	Nerve	Tumor (4 Clusters Combined)	Adipocytes	Muscle	TCM	TFH	TTEX	TPEX	TINN	TORG	TPRO	TREG	TRM
9	6	0.0629196	-1.80735	6	1	101	8	19	118	2	2	92	5	12	0	0	3	0	1	5	1	6	1	18	16
9	10	0.0777583	-1.80735	13	3	311	7	8	139	3	0	75	0	6	0	0	9	0	4	43	12	16	9	8	23
9	5	0.265558	-1.1375	32	14	631	105	98	546	11	466	343	14	1	0	0	34	4	19	41	25	113	31	22	33
9	9	0.0915435	-0.70044	12	7	214	0	26	200	5	0	36	0	0	0	0	5	2	2	22	10	3	3	5	34
9	2	0.256904	-0.176878	51	45	1005	13	125	333	20	0	271	3	1	0	0	46	10	18	206	27	44	24	21	111
9	7	0.126375	-0.169925	8	7	292	9	20	156	2	0	103	0	0	0	0	15	0	6	37	13	57	12	7	26
9	8	0.0898303	0	3	3	222	46	43	188	2	0	112	3	0	0	0	0	1	5	40	7	25	3	4	14
9	1	0.31398	0.271302	28	34	1140	314	157	475	22	2	169	19	12	0	0	47	6	38	108	31	176	61	31	73
1	3	0.0909736	-4.39855	231	10	607	0	65	42	3	0	110	0	0	0	0	40	5	1	92	27	6	2	31	72
1	2	0.149163	-3.96578	499	31	599	0	82	69	0	0	230	0	0	0	9	1	0	0	0	0	0	1	1	0
1	1	0.0899527	-3.1964	164	17	266	0	75	69	1	0	110	1	0	0	12	12	1	0	27	16	8	0	14	14
11	8	0.100267	-0.0430687	33	32	152	183	67	150	17	0	59	0	0	0	0	6	1	21	8	2	9	4	6	4
11	6	0.126855	1	0	1	133	0	28	301	1	4	80	0	123	0	0	1	2	6	1	1	6	0	25	2
11	5	0.404697	1.01027	69	140	641	0	197	701	18	0	510	0	0	0	0	21	6	62	25	9	49	37	31	20
11	4	0.198739	1.58496	24	74	168	0	36	150	6	0	253	0	0	0	0	2	6	4	0	7	15	11	8	4
11	15	0.066846	1.90689	3	14	139	76	44	80	5	0	97	0	3	0	0	0	1	9	2	3	14	9	10	2
11	17	0.129574	2.07039	4	20	133	100	36	235	8	0	79	0	0	0	0	3	4	34	4	1	0	4	7	8
11	16	0.0638591	2.24793	3	18	80	101	46	98	18	0	37	1	0	0	0	3	1	13	4	1	0	4	3	3
11	3	0.27118	2.34994	50	259	715	0	83	275	15	0	431	0	0	0	0	10	23	22	15	13	58	31	42	25
11	1	0.110045	2.58496	3	23	134	0	15	80	4	0	246	0	4	0	1	0	0	0	0	0	0	3	1	0
11	14	0.0772943	2.85798	3	28	150	40	33	29	5	26	186	0	0	0	0	4	3	1	5	1	13	6	7	4
11	11	0.0899324	2.96347	4	38	241	70	47	159	12	0	85	0	1	0	0	12	2	30	28	6	15	7	5	13
11	9	0.0586661	3.45943	0	10	134	0	15	118	5	0	38	0	0	0	0	3	1	28	2	0	4	7	5	8
11	7	0.0888668	3.49185	3	44	143	66	72	92	4	0	34	0	2	0	0	4	3	18	4	5	29	9	5	4
11	12	0.198521	4.59694	4	120	297	257	88	334	49	0	250	0	2	0	0	5	2	30	6	5	8	14	10	12
11	10	0.162426	4.97728	1	62	226	0	106	233	4	0	128	0	0	0	0	9	5	41	7	1	9	17	4	9
11	2	0.0987246	5.58496	0	47	114	0	30	132	5	0	30	0	11	0	0	0	3	11	2	3	4	7	16	3
11	18	0.100734	5.90689	0	59	87	89	55	131	17	0	36	0	0	0	0	1	1	16	2	1	2	4	3	6
20	11	0.270747	-5.90154	1075	17	2067	0	131	82	3	0	164	0	3	0	0	588	14	6	109	21	111	5	33	52
20	4	0.261712	-5.74531	750	13	1602	0	142	68	4	0	125	1	0	3	2	423	30	3	112	25	92	4	57	61
20	8	0.538501	-5.47032	1462	32	5294	0	302	198	4	0	299	117	4	2	0	1509	37	26	395	82	310	10	86	281
20	19	0.26811	-4.9542	278	8	2600	0	134	148	3	0	141	0	18	0	0	657	18	31	155	38	251	34	69	159
20	7	0.27397	-3.72835	834	62	1931	0	192	175	10	0	249	102	0	0	0	218	6	13	230	43	62	8	33	104
20	9	0.230574	-3.18133	380	41	1805	0	144	181	1	0	124	11	1	0	2	496	17	7	113	24	157	8	32	67
20	3	0.29896	-2.974	329	41	1918	0	114	252	6	1	317	0	28	0	0	161	10	11	167	49	107	4	36	158
20	12	0.574944	-2.48938	437	77	3974	0	251	401	9	0	511	2	13	0	0	490	18	34	366	104	267	13	74	291
20	2	0.0778326	-1.73697	39	11	713	0	45	33	0	0	50	0	0	1	0	172	2	3	51	21	37	0	11	38
20	10	0.0846391	-0.530515	12	8	116	35	73	258	6	10	81	0	33	0	0	4	1	4	8	5	2	2	4	11
20	14	0.0825262	-0.485427	20	14	177	2	44	220	9	0	88	9	5	0	0	13	1	7	7	7	23	10	2	10
20	6	0.112652	-0.13245	56	51	394	0	59	68	2	0	59	64	0	0	0	36	4	4	63	16	8	0	8	34
20	15	0.206953	0.249978	36	43	629	0	82	252	3	2	305	14	24	0	0	47	4	8	53	16	37	2	27	83
20	16	0.0959272	0.584963	9	14	173	0	45	144	1	0	79	72	0	0	0	8	1	3	16	5	4	4	16	21
20	1	0.0842028	1.19265	6	15	115	5	61	237	9	48	75	0	0	0	0	8	1	4	2	1	10	0	5	8
20	5	0.0947317	2.90689	1	14	66	5	61	254	3	108	97	0	1	0	0	1	0	4	1	2	6	0	7	4
15	6	0.0857489	-1.80735	41	11	153	9	37	126	7	0	104	2	0	0	0	8	0	5	3	4	13	2	12	12
15	5	0.118878	-1.20163	45	19	311	15	83	214	16	0	201	0	6	0	0	8	1	4	12	17	16	13	11	19
15	10	0.135313	-0.938599	22	11	217	0	24	247	6	0	219	4	17	0	0	5	2	2	3	3	3	10	18	15
15	8	0.130219	-0.884523	23	12	411	56	67	244	8	0	89	3	0	0	0	25	8	19	24	20	30	3	15	43
15	4	0.328405	-0.436099	68	50	731	9	200	746	43	0	522	2	21	0	0	23	6	14	28	37	17	20	17	47
15	14	0.230751	-0.25634	85	71	449	5	119	371	21	257	140	3	2	0	0	29	4	7	11	7	69	19	18	50
15	1	0.101101	0.0246621	57	58	163	26	60	196	16	174	103	2	14	0	0	1	1	2	3	10	9	7	4	8
15	11	0.275307	0.0747678	93	98	579	2	170	591	21	231	241	1	42	0	0	32	1	8	14	13	54	50	16	50
15	2	0.111227	0.106915	12	13	166	24	45	237	10	84	174	1	44	0	0	3	0	4	2	4	4	5	7	13
15	7	0.26216	0.467126	33	46	566	87	122	376	18	285	480	4	21	0	0	6	2	7	3	8	46	43	20	21
15	12	0.225609	0.493815	48	68	366	0	99	430	19	111	164	4	147	0	0	19	5	13	7	12	50	15	14	41
15	13	0.101522	0.934905	33	64	202	9	44	196	16	73	114	11	3	0	0	8	0	3	2	1	19	7	10	17
15	3	0.0803385	1	10	21	138	0	43	134	1	111	77	0	6	0	0	5	0	5	7	5	7	11	5	14
15	16	0.108728	1.32193	1	4	49	0	7	85	2	0	295	3	126	0	0	1	0	2	0	1	0	1	1	5
15	18	0.0815361	1.58496	5	17	79	17	29	92	3	177	196	0	2	0	0	0	0	3	1	1	2	7	7	2
15	15	0.0522703	2.58496	0	5	7	0	98	47	0	0	86	0	0	0	0	2	0	0	0	0	0	0	0	0
10	3	0.0852531	-3	15	1	210	0	41	67	3	0	101	0	0	2	47	10	4	3	8	6	18	2	10	10
10	4	0.0798393	-2.20163	22	4	148	0	79	23	0	0	60	0	0	10	0	2	0	0	9	5	1	0	7	13
10	7	0.0930816	-1.11548	25	11	203	0	40	8	3	0	279	0	0	0	5	4	3	0	5	0	30	1	9	5
10	2	0.0887103	-0.485427	6	4	316	0	99	69	4	0	111	4	0	0	16	4	0	4	20	14	41	1	16	6
10	6	0.089441	2.52356	3	22	126	0	42	261	2	0	137	0	0	0	1	2	0	1	8	12	1	1	6	4
10	1	0.112472	2.80735	0	6	240	0	29	127	5	0	167	1	13	0	80	1	0	3	4	8	20	3	21	8
10	5	0.134296	2.8413	5	42	549	0	162	168	7	0	252	11	0	0	1	12	2	1	42	24	28	4	25	38
9	no_tls	51.7	1.32773	446	1121	13299	6062	7508	53434	1320	7618	21341	557	2862	21	15	161	11	179	1410	688	221	208	422	1738
1	no_tls	45.2	0.622996	860	1325	9189	29	4779	18301	763	0	15278	1933	0	6	38	95	7	17	776	701	34	3	211	598
11	no_tls	70.9	5.49229	146	6616	20971	5759	10058	58169	2410	1016	35945	746	4949	3	26	204	192	2705	638	395	261	1075	1603	1104
20	no_tls	65.2	0.742725	1199	2007	18319	1341	14743	35327	778	1328	25145	1587	6805	319	177	930	85	297	1660	774	219	151	909	1800
15	no_tls	66.5	2.56935	727	4320	22964	1542	8382	49779	1760	4579	59676	1300	28965	0	9	240	42	336	250	1065	293	793	989	1820
10	no_tls	67.9	1.85388	339	1228	23389	0	16235	44430	1473	18	39184	721	4801	84	8219	123	32	180	940	1666	365	90	1013	960
