# Supplementary material for: Neoadjuvant modified FOLFIRINOX plus nivolumab in borderline-resectable pancreatic ductal adenocarcinoma: a pilot phase 1 trial
Source: Nat Commun. 2026 Jan 31;17:2232. doi: 10.1038/s41467-026-68976-2 (PMC12963377; doi:10.1038/s41467-026-68976-2)
Supplement: Supplementary file 6 — Source Data [file 41467_2026_68976_MOESM6_ESM.xlsx]

## Sheet: Figure 2A
Patient ID	CA19-9 Pre-Treatment	CA19-9 Post-Treatment
26	1526	69
23	1509	686
9	1188	90
25	897	25
12	771	464
15	715	250
19	521	125
6	496	102
18	368	198
4	303	43
28	234	78
8	204	148
1	202	24
20	196	5
2	172	182
16	144	26
7	121	483
13	91	130
10	68	16
27	63	36
5	61	37
22	60	53
21	44	20
3	25	113
24	11	20
11	11	5

## Sheet: Figure 2B
Patient ID	Pre-treatment Primary Tumor Size (cm, longest dimmension)	Post-treatment Primary Tumor Size (cm, longest dimmension)	RECIST % Change
1	2.8	2.2	-21.4286
2	3.3	3.4	3.0303
3	3	2.8	-6.66667
4	4.1	2.3	-43.9024
5	2.2	2.2	0
6	2.7	2.3	-14.8148
7	2.9	2.6	-10.3448
8	4.3	3.6	-16.2791
9	4.4	3.9	-11.3636
10	2.9	1.7	-41.3793
11	2.8	2.5	-10.7143
12	2.8	1.8	-35.7143
13	3	3.3	10
14	3.9	3.2	-17.9487
15	4	4	0
16	4.2	2.9	-30.9524
17
18	3.8	3.6	-5.26316
19	2.5	2.3	-8
20	2.9	2.4	-17.2414
21	1.8	1.1	-38.8889
22	3.3	3.6	9.09091
23	8.3	7.7	-7.22892
24	5.8	3.2	-44.8276
25	4	3	-25
26	4.7	4.2	-10.6383
27	2.2	1.3	-40.9091
28	2.7	2.3	-14.8148

## Sheet: Figure 2C
Patient ID	OS from on study (Months)	Enrollment to Resection	Enrollment to 1st Neo	Enrollment to Last Neo	Enrollment to 1st Adj	Enrollment to Last Adj	Enrollment to Recur	Last Known Vital Status
1	21.2055	7.56164	0	5.98356			14.8	Dead
2	25.2164	17.7863	0	3.18904			21.5671	Dead
3	64.274	4.8	0	3.45205	6.50959	8.51507		Alive
4	43.9562	6.44384	0	4.83288			26.1699	Dead
5	60.0329	6.31233	0	4.60274			39.9123	Alive
6	31.5288	3.22192	0	1.90685			14.4986	Dead
7	7.46301		0	5.32603				Dead
8	21.9945		0	2.03836			13.5452	Dead
9	34.6192	6.54247	0	5.32603			13.874	Dead
10	53.6219	2.89315	0	1.77534	4.76712	7.06849		Alive
11	51.0904	5.72055	0.394521	3.35342				Alive
12	50.2356	3.64932	0	1.8411				Alive
13	38.2685	3.51781	0	1.8411	6.2137	9.43562	19.463	Dead
15	38.4329	5.52329	0	4.60274	7.49589	8.97534	27.2877	Dead
16	45.5342	4.33973	0	1.9726	7.46301	9.76438	29.4247	Alive
18	34.8164	3.51781	0	1.8411	5.72055	9.20548	34.2904	Dead
19	27.9123	5.09589	0	3.64932			21.6658	Dead
20	37.2493	7.00274	0	5.42466			28.1096	Alive
21	16.6685	7.7589	0	4.76712			13.9397	Dead
22	7.79178	3.84658	0	2.9589			5.72055	Dead
23	9.56712		0	4.53699			7.82466	Dead
24	28.3397	6.90411	0	4.56986				Alive
25	27.0247	6.31233	0	4.60274			14.6959	Alive
26	12.5918	5.95068	0	5.06301			11.9342	Dead
27	24.4603	5.3589	0	4.60274				Alive
28	10.7507		0	4.60274			6.54247	Dead

## Sheet: Figure 2D
Disease-Free Survival (months)	Recurrence = 1
1.9	1
3.8	1
6	1
6.2	1
7.3	1
7.3	1
8.4	1
11.3	1
15.9	1
16.6	1
19.1	0
19.7	1
21.1	1
21.4	0
21.8	1
25.1	1
30.8	1
33.6	1
45.4	0
46.6	0
50.7	0
59.5	0

## Sheet: Figure 2E
Progression-Free Survival (months)	All Patients Progression = 1	Surgery Patients Progression = 1
64.3	0	0
14.8	1	1
26.2	1	1
14.5	1	1
39.9	1	1
53.6	0	0
13.9	1	1
21.6	1	1
50.2	0	0
51.1	0	0
19.5	1	1
29.4	1	1
27.3	1	1
34.3	1	1
21.7	1	1
28.1	1	1
5.7	1	1
13.9	1	1
28.3	0	0
14.7	1	1
24.5	0	0
11.9	1	1
13.5	1
6.5	1
7.8	1
7.5	0

## Sheet: Figure 2F
Overall Survival (months)	All Patients Death = 1	Surgery Patients Death = 1
64.3	0	0
21.2	1	1
44	1	1
31.5	1	1
60	0	0
53.6	0	0
34.6	1	1
25.2	1	1
50.2	0	0
51.1	0	0
38.3	1	1
45.5	0	0
38.4	1	1
34.8	1	1
27.9	1	1
37.2	0	0
7.8	1	1
16.7	1	1
28.3	0	0
27	0	0
24.5	0	0
12.6	1	1
7.5	1
9.6	1
10.8	1
22	1

## Sheet: Figure 3A
	CIBERSORT-ABS Score
Leukocyte Type	Pre-Treatment	Post-Treatment (FFX+Nivo)	Post-Treatment (FFX)
B cell memory	0.130317	0.277996	0.303534
B cell naive	0.00676611	0.234042	0.516845
B cell plasma	0.186684	0.274269	0.0790636
Eosinophil	0	0.034699	0.0675081
Macrophage M0	0.295123	0.228286	0.146834
Macrophage M1	0.0250922	0.100345	0.0392227
Macrophage M2	0.53058	0.757712	0.643205
Mast cell activated	0.30798	0.177509	0.0883941
Mast cell resting	0	0.0254079	0.0492395
Monocyte	0.192838	0.271996	0.144881
Myeloid dendritic cell activated	0.155431	0.167321	0.178202
Myeloid dendritic cell resting	0	0.00518844	0
Neutrophil	0.0493554	0.0508208	0.0512306
NK cell activated	0.0876788	0.0549354	0.0311272
NK cell resting	0.13005	0.221204	0.304747
T cell CD4+ memory activated	0	0.0113966	0.135277
T cell CD4+ memory resting	0.875315	2.00813	1.63903
T cell CD4+ naive	0.237655	0.109206	0.300979
T cell CD8+	0.00524991	0.127769	0.00073356
T cell follicular helper	0.00213095	0.00398037	5.874e-07
T cell gamma delta	0	0	0
T cell regulatory (Tregs)	0.0124543	0	7.2825e-08

## Sheet: Figure 3B
CD8 T Cell Scores
Pre-Treatment	Post-Treatment (FFX+Nivo)	Post-Treatment (FFX)
0	0.133621	0
0	0.33641	0
0	0	0
0	0	0
0.0314995	0.440792	0.00658015
0	0	0
0	0.0188745	2.05e-05
	0	1.43e-06
	0
	0
	0.56406
	0
	0.60806
	0
	0.27414
	0
	0.106461
	0
	0.20074
	0
	0

## Sheet: Figure 3C
Overall Survival (months)	CD8 T Cell Score >0 Death = 1	CD8 T Cell Score =0 Death = 1
12.5918	1
53.6219	0
31.5288	1
37.2493	0
64.274	0
50.2356	0
24.4603	0
60.0329	0
38.2685	1
43.9562		1
16.6685		1
34.6192		1
27.0247		0
21.2055		1
45.5342		0
7.79178		1
34.8164		1
28.3397		0
51.0904		0
38.4329		1
27.9123		1

## Sheet: Figure 3D
CD4 Tmem Cell Scores
Pre-Treatment	Post-Treatment (FFX+Nivo)	Post-Treatment (FFX)
0	0.0144385	0.0809847
0	0.0713171	0.129277
0	0	0.144444
0	0	0.862787
0	0	0
0	0	0
0	0	0
	0.0142223	3.81e-07
	0
	0
	0
	0.0428419
	0
	0
	0.0666294
	0
	0
	0.00164071
	0
	0.0282383
	0

[truncated: 33 more sheets: Figure 3E, Figure 3F, Supp Figure 1A, Supp Figure 1B, Supp Figure 1C, Supp Figure 1D, Supp Figure 1E, Supp Figure 1F, Figure 4A, Figure 4B, Figure 4D, Figure 4E, Figure 4F, Supp Figure 2B, Supp Figure 2C, Supp Figure 2D, Supp Figure 2E, Supp Figure 2F, Supp Figure 2G, Figure 5B …]
